# Supplementary material for: Indentation Response of Calcium Aluminoborosilicate Glasses Subjected to Humid Aging and Hot Compression
Source: Materials (Basel). 2021 Jun 22;14(13):3450. doi: 10.3390/ma14133450 (PMC8269477; doi:10.3390/ma14133450)
Supplement: Supplementary file 1 [file materials-14-03450-s001.zip]

Archive with 1 entries (1 files):
- materials-1236278-supplementary.pdf
